# Supplementary material for: Genome-Wide Association Study Identifies Genetic Polymorphisms Associated with Estimated Minimum Effective Concentration of Fentanyl in Patients Undergoing Laparoscopic-Assisted Colectomy
Source: Int J Mol Sci. 2023 May 8;24(9):8421. doi: 10.3390/ijms24098421 (PMC10179231; doi:10.3390/ijms24098421)
Supplement: Supplementary file 1 [file ijms-24-08421-s001.zip]

Archive with 1 entries (1 files):
- ijms-2361651-supplementary.pdf
